# Supplementary material for: Predicting cancer origins with a DNA methylation-based deep neural network model
Source: PLoS One. 2020 May 8;15(5):e0226461. doi: 10.1371/journal.pone.0226461 (PMC7209244; doi:10.1371/journal.pone.0226461)
Supplement: S2 Table — (CSV) [file pone.0226461.s002.csv]

Confusion matrix for TCGA test set predictions
Pred	Adrenal Gland	Bladder	Brain	Breast	Colorectal	Esophagus	Head and Neck	Kidney	Liver	Lung	Pancreas	Prostate	Skin	Soft Tissue	Stomach	Testis	Thymus	Thyroid
TRUE
Adrenal Gland	46	0	0	0	0	0	0	0	0	0	1	0	0	0	0	0	0	0
Bladder	0	81	0	0	0	1	0	0	0	0	0	0	0	0	0	0	0	0
Brain	0	0	128	0	0	0	0	0	0	0	0	0	0	0	0	0	0	0
Breast	0	0	0	155	0	0	0	0	0	0	0	0	0	0	0	0	0	0
Colorectal	0	0	0	0	71	0	0	0	0	0	0	0	0	0	1	0	0	0
Esophagus	0	1	0	0	0	25	3	0	0	0	0	0	0	0	10	0	0	0
Head and Neck	0	0	0	1	0	7	101	1	0	1	0	0	0	0	0	0	0	0
Kidney	0	0	0	0	0	0	0	133	0	0	0	0	0	0	0	0	0	0
Liver	0	0	0	0	0	0	0	0	66	0	0	0	0	1	0	0	0	0
Lung	0	0	0	1	0	1	1	0	1	187	1	0	0	0	0	0	0	0
Pancreas	0	0	0	0	0	0	0	0	0	0	33	0	0	0	0	0	0	0
Prostate	0	0	0	0	0	0	0	0	0	0	0	95	0	0	0	0	0	0
Skin	0	0	0	0	0	0	0	0	0	0	0	0	23	0	0	0	0	0
Soft Tissue	1	0	0	0	0	0	0	0	0	0	0	0	0	56	0	0	0	0
Stomach	0	0	0	0	0	4	0	0	0	0	1	0	0	0	75	0	0	0
Testis	0	0	0	0	0	0	0	0	0	0	0	0	0	0	0	29	0	0
Thymus	0	1	0	1	0	0	0	0	0	1	0	0	0	0	0	0	24	0
Thyroid	0	0	0	0	0	0	0	0	0	0	0	0	0	0	0	0	0	98
