# Supplementary material for: Predicting cancer origins with a DNA methylation-based deep neural network model
Source: PLoS One. 2020 May 8;15(5):e0226461. doi: 10.1371/journal.pone.0226461 (PMC7209244; doi:10.1371/journal.pone.0226461)
Supplement: S4 Table — (CSV) [file pone.0226461.s004.csv]

Confusion matrix for metastatic cancer samples in TCGA test set
Pred
TRUE	Adrenal Gland	Bladder	Breast	Colorectal	Esophagus	Head and Neck	Kidney	Liver	Lung	Pancreas	Stomach	Thyroid
Adrenal Gland	4	0	0	0	0	0	0	0	0	0	0	0
Bladder	0	27	0	0	1	0	0	0	0	0	0	0
Breast	0	0	3	0	0	0	0	0	0	0	0	0
Colorectal	0	0	0	8	0	0	0	0	0	0	0	0
Esophagus	0	0	0	0	2	0	0	0	0	0	0	0
Head and Neck	0	0	1	0	6	53	0	0	0	0	0	0
Kidney	0	0	0	0	0	0	16	0	0	0	0	0
Liver	0	0	0	0	0	0	0	2	0	0	0	0
Lung	0	0	0	0	0	0	0	1	2	0	0	0
Pancreas	0	0	0	0	0	0	0	0	0	1	0	0
Stomach	0	0	0	0	0	0	0	0	0	0	7	0
Thyroid	0	0	0	0	0	0	0	0	0	0	0	9
