# Supplementary material for: Predicting cancer origins with a DNA methylation-based deep neural network model
Source: PLoS One. 2020 May 8;15(5):e0226461. doi: 10.1371/journal.pone.0226461 (PMC7209244; doi:10.1371/journal.pone.0226461)
Supplement: S6 Table — (CSV) [file pone.0226461.s006.csv]

Confusion matrix for GEO sample predictions
Pred
TRUE	Adrenal Gland	Bladder	Breast	Colorectal	Head and Neck	Kidney	Liver	Lung	Pancreas	Prostate	Soft Tissue	Stomach	Thyroid
Adrenal Gland	14	0	0	0	0	0	0	2	0	0	2	0	0
Bladder	0	25	0	0	0	0	0	0	0	0	0	0	0
Breast	0	0	34	0	0	0	0	1	0	0	0	0	0
Colorectal	0	0	1	108	0	0	0	1	0	0	0	2	0
Head and Neck	0	0	0	0	5	0	0	1	0	0	0	0	0
Kidney	0	0	0	0	0	17	0	0	0	0	0	0	0
Liver	0	0	0	0	0	0	37	0	0	0	0	0	0
Lung	0	0	0	0	0	0	0	0	0	0	0	0	0
Pancreas	0	0	0	0	0	0	3	6	135	0	0	23	0
Prostate	0	0	0	0	0	0	0	0	0	82	0	0	0
Soft Tissue	0	0	0	0	0	0	0	0	0	0	0	0	0
Stomach	0	0	0	0	0	0	0	0	0	0	0	0	0
Thyroid	0	0	1	0	0	0	0	0	0	0	0	0	81
